# Supplementary material for: P3H4 Promotes Malignant Progression of Lung Adenocarcinoma via Interaction with EGFR
Source: Cancers (Basel). 2022 Jul 1;14(13):3243. doi: 10.3390/cancers14133243 (PMC9264976; doi:10.3390/cancers14133243)
Supplement: Supplementary file 1 [file cancers-14-03243-s001.zip]

Archive with 8 entries (7 files):
- Supplementary File S1/
- Supplementary File S1/EGFR Input.jpg
- Supplementary File S1/EGFR P3H4.jpg
- Supplementary File S1/EGFR.jpg
- Supplementary File S1/EGFRú¿╟┐ú⌐.jpg
- Supplementary File S1/Flag.jpg
- Supplementary File S1/P3H4   A549.jpg
- Supplementary File S1/P3H4   NCI-H1299.jpg
